# Supplementary material for: Effects of Copper Citrate and Copper Sulfate on Intestinal Health, Muscle Fiber Traits, and Antioxidant Capacity in Weaned Pigs
Source: Animals (Basel). 2026 May 26;16(11):1615. doi: 10.3390/ani16111615 (PMC13255900; doi:10.3390/ani16111615)
Supplement: Supplementary file 1 [file animals-16-01615-s001.zip]

Archive with 1 entries (1 files):
- animals-4274357-supplementary.pdf
